# Supplementary material for: Pancreatic Progenitor Commitment Is Marked by an Increase in Ink4a/Arf Expression
Source: Biomolecules. 2021 Jul 30;11(8):1124. doi: 10.3390/biom11081124 (PMC8392192; doi:10.3390/biom11081124)
Supplement: Supplementary file 1 [file biomolecules-11-01124-s001.zip]

Archive with 1 entries (1 files):
- biomolecules-1161528-supplementary.pdf
